# Supplementary material for: Accelerated Cobalt-Catalyzed N-Methylation via Microwave-Induced Rapid Formation of Active Species Using Methanol and Methanol-d4
Source: Molecules. 2026 Mar 24;31(7):1068. doi: 10.3390/molecules31071068 (PMC13075069; doi:10.3390/molecules31071068)
Supplement: Supplementary file 1 [file molecules-31-01068-s001.zip]

Archive with 1 entries (1 files):
- molecules-4166938-supplementary.pdf
